# Supplementary material for: Occurrence of Filamentous Fungi and Mycotoxins in Fresh and Minimally Processed Leafy Vegetables from Gardens and Markets
Source: Foods. 2025 Dec 25;15(1):64. doi: 10.3390/foods15010064 (PMC12786192; doi:10.3390/foods15010064)
Supplement: Supplementary file 1 [file foods-15-00064-s001.zip]

Archive with 1 entries (1 files):
- foods-4028793-supplementary.pdf
